# Supplementary material for: Pregnant Women’s Awareness of Periodontal Disease Effects: A Cross-Sectional Questionnaire Study in Saudi Arabia
Source: Healthcare (Basel). 2024 Dec 1;12(23):2413. doi: 10.3390/healthcare12232413 (PMC11641118; doi:10.3390/healthcare12232413)
Supplement: Supplementary file 1 [file healthcare-12-02413-s001.zip]

Archive with 1 entries (1 files):
- healthcare-3328183-supplementary.pdf
